# Supplementary material for: A Drosophila RNAi screen reveals conserved glioblastoma-related adhesion genes that regulate collective cell migration
Source: G3 (Bethesda). 2021 Oct 11;12(1):jkab356. doi: 10.1093/g3journal/jkab356 (PMC8728034; doi:10.1093/g3journal/jkab356)
Supplement: jkab356_Supplementary_Figure3 [file jkab356_supplementary_figure3.zip]

Archive with 1 entries (1 files):
- jkab356_Supplementary_Figure3.tif
